# Supplementary material for: Identification and Characterization of ERK2 Dimerization Inhibitors by Integrated In Silico and In Vitro Screening
Source: Int J Mol Sci. 2025 Nov 27;26(23):11481. doi: 10.3390/ijms262311481 (PMC12692606; doi:10.3390/ijms262311481)
Supplement: Supplementary file 1 [file ijms-26-11481-s001.zip › TableS1.xlsx]

## Sheet: Hoja1
No	MolPort ID	Supplier	Catalogue no.
1	MolPort-039-027-982	BIONET - Key Organics Ltd.	AS-8621
2	MolPort-002-855-885	BIONET - Key Organics Ltd.	11X-0814
3	MolPort-002-852-780	BIONET - Key Organics Ltd.	10X-0801
4	MolPort-002-864-134	BIONET - Key Organics Ltd.	2Z-0823
5	MolPort-002-855-480	BIONET - Key Organics Ltd.	11R-0648
6	MolPort-002-894-454	Cayman Europe	17260
7	MolPort-016-596-470	ChemBridge Corporation	20873592
8	MolPort-002-224-157	ChemBridge Corporation	6823110
9	MolPort-002-242-911	ChemBridge Corporation	7214600
10	MolPort-002-222-496	ChemBridge Corporation	6787325
11	MolPort-001-682-168	ChemBridge Corporation	7437174
12	MolPort-028-914-331	Otava, Ltd.	7070707050
13	MolPort-035-765-748	TargetMol Chemicals	T2441
14	MolPort-009-762-240	Vitas-M Laboratory, Ltd.	STL152705
15	MolPort-009-764-730	Vitas-M Laboratory, Ltd.	STL157973
16	MolPort-002-587-697	Vitas-M Laboratory, Ltd.	STK553224
17	MolPort-002-721-842	Vitas-M Laboratory, Ltd.	STK772513
18	MolPort-007-571-070	Vitas-M Laboratory, Ltd.	STL420115
19	MolPort-007-571-057	Vitas-M Laboratory, Ltd.	STL420105
20	MolPort-008-321-853	Vitas-M Laboratory, Ltd.	STK709737
21	MolPort-002-964-043	Vitas-M Laboratory, Ltd.	STK175303
22	MolPort-007-571-051	Vitas-M Laboratory, Ltd.	STL420099
23	MolPort-002-727-251	Vitas-M Laboratory, Ltd.	STK709739
24	MolPort-039-017-261	Vitas-M Laboratory, Ltd.	STL419725
25	MolPort-007-570-784	Vitas-M Laboratory, Ltd.	STK709740
26	MolPort-007-571-037	Vitas-M Laboratory, Ltd.	STL420081
27	MolPort-007-571-050	Vitas-M Laboratory, Ltd.	STL420098
28	MolPort-002-945-757	Vitas-M Laboratory, Ltd.	STK098157
29	MolPort-002-588-199	Vitas-M Laboratory, Ltd.	STK553487
30	MolPort-002-366-104	Vitas-M Laboratory, Ltd.	STL281515
31	MolPort-039-017-316	Vitas-M Laboratory, Ltd.	STL420058
32	MolPort-001-682-420	Vitas-M Laboratory, Ltd.	STL553884
33	MolPort-000-706-732	Vitas-M Laboratory, Ltd.	STK847228
34	MolPort-000-630-966	Vitas-M Laboratory, Ltd.	STK726518
35	MolPort-004-110-745	Vitas-M Laboratory, Ltd.	STL420049
36	MolPort-039-018-920	Vitas-M Laboratory, Ltd.	STL426430
37	MolPort-007-571-083	Vitas-M Laboratory, Ltd.	STL419990
38	MolPort-007-571-087	Vitas-M Laboratory, Ltd.	STL419994
39	MolPort-002-949-596	Vitas-M Laboratory, Ltd.	STK114312
40	MolPort-009-762-480	Vitas-M Laboratory, Ltd.	STL161936
41	MolPort-000-744-080	Vitas-M Laboratory, Ltd.	STK846792
42	MolPort-018-657-347	Vitas-M Laboratory, Ltd.	STL375712
43	MolPort-007-571-027	Vitas-M Laboratory, Ltd.	STL420071
44	MolPort-007-571-039	Vitas-M Laboratory, Ltd.	STL420087
45	MolPort-007-571-052	Vitas-M Laboratory, Ltd.	STL420100
46	MolPort-007-571-022	Vitas-M Laboratory, Ltd.	STL420065
47	MolPort-008-323-454	Vitas-M Laboratory, Ltd.	STK828531
48	MolPort-002-590-226	Vitas-M Laboratory, Ltd.	STK552939
49	MolPort-005-910-417	Vitas-M Laboratory, Ltd.	STL420061
50	MolPort-007-571-093	Vitas-M Laboratory, Ltd.	STL420000
51	MolPort-002-965-298	Vitas-M Laboratory, Ltd.	STK179139
52	MolPort-007-571-014	Vitas-M Laboratory, Ltd.	STL420055
53	MolPort-007-571-085	Vitas-M Laboratory, Ltd.	STL419992
54	MolPort-007-571-091	Vitas-M Laboratory, Ltd.	STL419998
55	MolPort-003-879-231	Vitas-M Laboratory, Ltd.	STL420051
56	MolPort-002-955-898	Vitas-M Laboratory, Ltd.	STK140915
57	MolPort-000-790-249	Vitas-M Laboratory, Ltd.	STK599888
58	MolPort-007-571-013	Vitas-M Laboratory, Ltd.	STL426588
59	MolPort-007-570-785	Vitas-M Laboratory, Ltd.	STL420074
60	MolPort-002-970-162	Vitas-M Laboratory, Ltd.	STK192383
61	MolPort-009-763-916	Vitas-M Laboratory, Ltd.	STL153224
62	MolPort-008-348-464	Vitas-M Laboratory, Ltd.	STL553882
63	MolPort-039-018-922	Vitas-M Laboratory, Ltd.	STL426432
64	MolPort-007-571-089	Vitas-M Laboratory, Ltd.	STL419996
65	MolPort-007-570-782	Vitas-M Laboratory, Ltd.	STL420068
66	MolPort-007-571-092	Vitas-M Laboratory, Ltd.	STL419999
67	MolPort-007-571-054	Vitas-M Laboratory, Ltd.	STL420102
68	MolPort-001-682-415	Vitas-M Laboratory, Ltd.	STK112404
69	MolPort-009-764-957	Vitas-M Laboratory, Ltd.	STL162836
70	MolPort-009-219-727	Vitas-M Laboratory, Ltd.	STL420122
71	MolPort-007-571-009	Vitas-M Laboratory, Ltd.	STL426593
72	MolPort-007-571-060	Vitas-M Laboratory, Ltd.	STL420107
73	MolPort-004-453-377	Vitas-M Laboratory, Ltd.	STL426435
74	MolPort-007-571-010	Vitas-M Laboratory, Ltd.	STL420052
75	MolPort-002-727-624	Vitas-M Laboratory, Ltd.	STK523327
76	MolPort-002-586-778	Vitas-M Laboratory, Ltd.	STK550786
77	MolPort-002-586-887	Vitas-M Laboratory, Ltd.	STK553403
78	MolPort-003-250-882	Vitas-M Laboratory, Ltd.	STL417326
79	MolPort-002-955-657	Vitas-M Laboratory, Ltd.	STK140282
80	MolPort-007-571-053	Vitas-M Laboratory, Ltd.	STL420101
81	MolPort-007-571-047	Vitas-M Laboratory, Ltd.	STL420095
82	MolPort-007-570-998	Vitas-M Laboratory, Ltd.	STL420036
83	MolPort-007-571-048	Vitas-M Laboratory, Ltd.	STL420096
84	MolPort-002-359-593	Vitas-M Laboratory, Ltd.	STK754666
85	MolPort-007-571-082	Vitas-M Laboratory, Ltd.	STL419989
86	MolPort-002-586-423	Vitas-M Laboratory, Ltd.	STK550824
87	MolPort-002-973-214	Vitas-M Laboratory, Ltd.	STK201054
88	MolPort-002-973-215	Vitas-M Laboratory, Ltd.	STK201056
89	MolPort-009-758-796	Vitas-M Laboratory, Ltd.	STL520553
90	MolPort-007-571-004	Vitas-M Laboratory, Ltd.	STL420044
91	MolPort-002-965-300	Vitas-M Laboratory, Ltd.	STK179141
92	MolPort-002-965-301	Vitas-M Laboratory, Ltd.	STK179142
93	MolPort-002-556-088	Vitas-M Laboratory, Ltd.	STK832600
94	MolPort-008-312-088	Vitas-M Laboratory, Ltd.	STK557490
95	MolPort-005-910-302	Vitas-M Laboratory, Ltd.	STL518629
96	MolPort-007-571-045	Vitas-M Laboratory, Ltd.	STL420093
97	MolPort-009-759-092	Vitas-M Laboratory, Ltd.	STL520455
98	MolPort-002-339-060	Vitas-M Laboratory, Ltd.	STK383006
99	MolPort-002-247-849	Vitas-M Laboratory, Ltd.	STL372510
100	MolPort-009-758-785	Vitas-M Laboratory, Ltd.	STL520411
101	MolPort-007-570-783	Vitas-M Laboratory, Ltd.	STL420070
102	MolPort-007-571-031	Vitas-M Laboratory, Ltd.	STL420075
103	MolPort-002-955-654	Vitas-M Laboratory, Ltd.	STK140279
104	MolPort-007-571-094	Vitas-M Laboratory, Ltd.	STL420001
105	MolPort-007-571-041	Vitas-M Laboratory, Ltd.	STL420090
106	MolPort-004-075-119	Vitas-M Laboratory, Ltd.	STL426576
107	MolPort-002-567-872	Vitas-M Laboratory, Ltd.	STK083443
108	MolPort-002-948-446	Vitas-M Laboratory, Ltd.	STK111699
109	MolPort-039-017-314	Vitas-M Laboratory, Ltd.	STL420040
110	MolPort-007-571-012	Vitas-M Laboratory, Ltd.	STL420054
111	MolPort-007-571-001	Vitas-M Laboratory, Ltd.	STL420041
112	MolPort-039-017-311	Vitas-M Laboratory, Ltd.	STL420030
113	MolPort-007-571-011	Vitas-M Laboratory, Ltd.	STL420053
114	MolPort-002-963-302	Vitas-M Laboratory, Ltd.	STK172285
115	MolPort-007-571-062	Vitas-M Laboratory, Ltd.	STL426578
116	MolPort-003-003-697	Vitas-M Laboratory, Ltd.	STK328353
117	MolPort-007-570-999	Vitas-M Laboratory, Ltd.	STL426574
118	MolPort-002-590-104	Vitas-M Laboratory, Ltd.	STK712657
119	MolPort-007-571-002	Vitas-M Laboratory, Ltd.	STL420043
120	MolPort-007-571-006	Vitas-M Laboratory, Ltd.	STL420047
121	MolPort-008-348-335	Vitas-M Laboratory, Ltd.	STL520043
122	MolPort-007-571-024	Vitas-M Laboratory, Ltd.	STL420067
123	MolPort-002-955-903	Vitas-M Laboratory, Ltd.	STK140924
124	MolPort-002-693-349	Vitas-M Laboratory, Ltd.	STK201051
125	MolPort-002-586-751	Vitas-M Laboratory, Ltd.	STK551315
126	MolPort-001-936-978	Vitas-M Laboratory, Ltd.	STK833032
127	MolPort-005-910-574	Vitas-M Laboratory, Ltd.	STL518848
128	MolPort-007-571-066	Vitas-M Laboratory, Ltd.	STL420112
129	MolPort-007-570-994	Vitas-M Laboratory, Ltd.	STL420032
130	MolPort-007-571-049	Vitas-M Laboratory, Ltd.	STL420097
131	MolPort-009-763-923	Vitas-M Laboratory, Ltd.	STL161918
132	MolPort-002-954-636	Vitas-M Laboratory, Ltd.	STK134368
133	MolPort-002-973-216	Vitas-M Laboratory, Ltd.	STK201057
