# Supplementary material for: Identification and Characterization of ERK2 Dimerization Inhibitors by Integrated In Silico and In Vitro Screening
Source: Int J Mol Sci. 2025 Nov 27;26(23):11481. doi: 10.3390/ijms262311481 (PMC12692606; doi:10.3390/ijms262311481)
Supplement: Supplementary file 1 [file ijms-26-11481-s001.zip › TableS2.xlsx]

## Sheet: Hoja1
Model	QMRF link
Bioavailability 20%	https://protopred.protoqsar.com/static/QMRFs/ProtoADME_bioavailability20_QMRF_report.pdf
Bioavailability 30%	https://protopred.protoqsar.com/static/QMRFs/ProtoADME_bioavailability30_QMRF_report.pdf
Caco-2 permeability (log cm/s) 4	https://protopred.protoqsar.com/static/QMRFs/ProtoADME_caco-2_permeability_QMRF_report.pdf
Human intestinal absorption (HIA)	https://protopred.protoqsar.com/static/QMRFs/ProtoADME_human_intestinal_absorption_QMRF_report.pdf
Half-life (h)	https://protopred.protoqsar.com/static/QMRFs/ProtoADME_half-life_QMRF_report.pdf
Acute oral toxicity (300 mg/kg)	https://protopred.protoqsar.com/static/QMRFs/ProtoTOX_acute_oral_300_QMRF_report.pdf
Neurotoxicity [LD50] (mg/kg)	https://protopred.protoqsar.com/static/QMRFs/ProtoTOX_neurotoxicity_QMRF_report.pdf
Acute toxicity in rat [LD50]	https://academic.oup.com/nar/article/52/W1/W469/7650608#supplementary-data
Chronic toxicity in rat (LOAEL)	https://academic.oup.com/nar/article/52/W1/W469/7650608#supplementary-data
